# Supplementary material for: Patient-Specific Lattice Implants for Segmental Femoral and Tibial Reconstruction (Part 1): Defect Patterns, Fixation Strategies and Reconstruction Options—A Review
Source: Biomimetics (Basel). 2026 Feb 10;11(2):128. doi: 10.3390/biomimetics11020128 (PMC12938667; doi:10.3390/biomimetics11020128)
Supplement: Supplementary file 1 [file biomimetics-11-00128-s001.zip]

Archive with 1 entries (1 files):
- biomimetics-4062035-supplementary.pdf
